# Supplementary material for: Synthesis of 2-Substitued Indoles via Pd-Catalysed Cyclization in an Aqueous Micellar Medium
Source: Molecules. 2021 Jun 26;26(13):3917. doi: 10.3390/molecules26133917 (PMC8271580; doi:10.3390/molecules26133917)
Supplement: Supplementary file 1 [file molecules-26-03917-s001.zip]

Archive with 1 entries (1 files):
- molecules-1244673-supplementary.pdf
